# Supplementary material for: Is the Concurrent Use of Sorafenib and External Radiotherapy Feasible for Advanced Hepatocellular Carcinoma? A Meta-Analysis
Source: Cancers (Basel). 2021 Jun 10;13(12):2912. doi: 10.3390/cancers13122912 (PMC8230463; doi:10.3390/cancers13122912)
Supplement: Supplementary file 1 [file cancers-13-02912-s001.zip]

Archive with 1 entries (1 files):
- cancers-1247131-supplementary.pdf
